# Supplementary material for: GPR161 mechanosensitivity at the primary cilium drives neuronal saltatory migration
Source: Sci Adv. 2025 Jul 30;11(31):eadx3846. doi: 10.1126/sciadv.adx3846 (PMC12309678; doi:10.1126/sciadv.adx3846)
Supplement: Supplementary file 2 — Movies S1 to S16 [file sciadv.adx3846_movies_s1_to_s16.zip]

Archive with 16 entries (16 files):
- adx3846_movie_s1.mp4
- adx3846_movie_s2.mp4
- adx3846_movie_s3.mp4
- adx3846_movie_s4.mp4
- adx3846_movie_s5.mp4
- adx3846_movie_s6.mp4
- adx3846_movie_s7.mp4
- adx3846_movie_s8.mp4
- adx3846_movie_s9.mp4
- adx3846_movie_s10.mp4
- adx3846_movie_s11.mp4
- adx3846_movie_s12.mp4
- adx3846_movie_s13.mp4
- adx3846_movie_s14.mp4
- adx3846_movie_s15.mp4
- adx3846_movie_s16.mp4
